# Supplementary material for: Kratom Alkaloids: A Blood–Brain Barrier Specific Membrane Permeability Assay-Guided Isolation and Cyclodextrin Complexation Study
Source: Molecules. 2024 Nov 9;29(22):5302. doi: 10.3390/molecules29225302 (PMC11597089; doi:10.3390/molecules29225302)
Supplement: Supplementary file 1 [file molecules-29-05302-s001.zip]

Archive with 1 entries (1 files):
- molecules-3231203-supplementary.pdf
